# Supplementary material for: Cleavage and Structural Transitions during Maturation of Staphylococcus aureus Bacteriophage 80α and SaPI1 Capsids
Source: Viruses. 2017 Dec 16;9(12):384. doi: 10.3390/v9120384 (PMC5744158; doi:10.3390/v9120384)
Supplement: Supplementary file 1 [file viruses-09-00384-s001.zip]

Archive with 15 entries (12 files):
- Supplementary files/
- Supplementary files/FigS1_gel_withlegend.doc
- __MACOSX/
- __MACOSX/Supplementary files/
- __MACOSX/Supplementary files/._FigS1_gel_withlegend.doc
- Supplementary files/FigS2_80a-WT-density_withlegend.doc
- __MACOSX/Supplementary files/._FigS2_80a-WT-density_withlegend.doc
- Supplementary files/SupMovie1_pro-mature-transition.mp4
- __MACOSX/Supplementary files/._SupMovie1_pro-mature-transition.mp4
- Supplementary files/Supplementary Movie Legend.doc
- __MACOSX/Supplementary files/._Supplementary Movie Legend.doc
- Supplementary files/TableS1_plasmids.doc
- __MACOSX/Supplementary files/._TableS1_plasmids.doc
- Supplementary files/TableS2_oligos.doc
- __MACOSX/Supplementary files/._TableS2_oligos.doc
